# Supplementary material for: Herbal Waste from Filter-Tea Production as Eco-Friendly Ash for Sustainable Natural Rubber Composites
Source: Materials (Basel). 2025 Jan 6;18(1):204. doi: 10.3390/ma18010204 (PMC11722545; doi:10.3390/ma18010204)
Supplement: Supplementary file 1 [file materials-18-00204-s001.zip]

Archive with 1 entries (1 files):
- materials-3396706-supplementary.pdf
